# Supplementary material for: Extraction Optimization of Quercus cerris L. Wood Chips: A Comparative Study between Full Factorial Design (FFD) and Artificial Neural Network (ANN)
Source: Antioxidants (Basel). 2024 Sep 14;13(9):1115. doi: 10.3390/antiox13091115 (PMC11428725; doi:10.3390/antiox13091115)
Supplement: Supplementary file 1 [file antioxidants-13-01115-s001.zip]

Archive with 1 entries (1 files):
- antioxidants-3136278-supplementary.pdf
